# Supplementary material for: Cutaneous Melanoma Systematic Diagnostic Workflows and Integrated Reflectance Confocal Microscopy Assessed with a Retrospective, Comparative Longitudinal (2009–2018) Study
Source: Cancers (Basel). 2022 Feb 7;14(3):838. doi: 10.3390/cancers14030838 (PMC8834176; doi:10.3390/cancers14030838)
Supplement: Supplementary file 1 [file cancers-14-00838-s001.zip]

Archive with 1 entries (1 files):
- cancers-1530145-supplementary-final.pdf
